# Supplementary material for: Comparison of In-Person and Online Recordings in the Clinical Teleassessment of Speech Production: A Pilot Study
Source: Brain Sci. 2023 Feb 17;13(2):342. doi: 10.3390/brainsci13020342 (PMC9953872; doi:10.3390/brainsci13020342)
Supplement: Supplementary file 1 [file brainsci-13-00342-s001.zip]

Archive with 2 entries (1 files):
- brainsci-2208013-supplementary/
- brainsci-2208013-supplementary/brainsci-2208013-supplementary.xlsx
