# Supplementary material for: Comparison of In-Person and Online Recordings in the Clinical Teleassessment of Speech Production: A Pilot Study
Source: Brain Sci. 2023 Feb 17;13(2):342. doi: 10.3390/brainsci13020342 (PMC9953872; doi:10.3390/brainsci13020342)
Supplement: Supplementary file 1 [file brainsci-13-00342-s001.zip › brainsci-2208013-supplementary/brainsci-2208013-supplementary.xlsx]

## Sheet: RawData
JITTER										CROSS = online, TRIANGLE = local SQ, CIRCLE = local HQ ; LIGHT GREY = rater 1, DARK GREY = rater 2, BLACK = rater 3
	Rater 1			Rater 2			Rater 3
	LOCAL HQ	LOCAL SQ	ONLINE	LOCAL HQ	LOCAL SQ	ONLINE	LOCAL HQ	LOCAL SQ	ONLINE
Participant 1	0.23	0.14	0.43	0.24	0.249	0.85	0.23	0.1	0.35
Participant 2	0.26	0.266	0.37	0.25	0.257	0.27	0.26	0.264	0.37
Participant 3	0.13	0.159	0.32	0.13	0.159	0.3	0.13	0.159	0.32
Participant 4	0.25	0.251	0.7	0.25	0.25	0.69	0.25	0.25	0.67
Participant 5	0.21	0.19	0.24	0.19	0.169	0.14	0.23	0.212	0.24
Participant 6	0.24	0.169	0.13	0.24	0.169	0.13	0.24	0.169	0.13
Participant 7	0.18	0.165	0.2	0.17	0.165	0.2	0.18	0.166	0.2
Participant 8	0.2	0.207	0.51	0.19	0.207	0.54	0.19	0.207	0.61
Participant 9	0.31	0.406	0.33	0.29	0.346	0.33	0.32	0.391	0.33
Participant 10	0.31	0.208	0.25	0.31	0.196	0.21	0.31	0.302	0.38
Participant 11	0.28	0.317	0.29	0.29	0.367	0.54	0.38	0.402	0.41
Participant 12	0.33	0.328	0.28	0.31	0.316	0.28	0.33	0.339	0.29
Participant 13	0.32	0.241	0.61	0.32	0.243	0.61	0.32	0.245	0.62
Participant 14	0.18	0.235	0.18	0.18	0.234	0.17	0.18	0.235	0.21
Participant 15	0.26	0.21	0.22	0.25	0.205	0.21	0.26	0.209	0.22
SHIMMER
	Rater 1			Rater 2			Rater 3
	LOCAL HQ	LOCAL SQ	ONLINE	LOCAL HQ	LOCAL SQ	ONLINE	LOCAL HQ	LOCAL SQ	ONLINE
Participant 1	1.262	5.966	11.284	1.161	7.444	14.737	1.26	7.471	10.373
Participant 2	1.652	3.852	6.562	1.632	3.792	6.844	1.652	3.824	6.562
Participant 3	1.94	3.022	8.296	1.949	3.022	8.22	1.95	3.022	8.292
Participant 4	1.253	6.954	9.582	1.251	6.927	9.592	1.251	6.927	9.687
Participant 5	1.617	7.084	7.252	1.293	6.461	6.078	1.749	7.237	7.259
Participant 6	1.445	3.553	6.983	1.444	3.553	6.988	1.445	3.553	7.003
Participant 7	1.755	3.998	6.014	1.751	3.999	5.872	1.753	4.005	5.893
Participant 8	5.545	14.155	16.319	5.478	14.001	16.425	5.478	14.081	16.422
Participant 9	2.677	5.728	8.674	2.557	5.125	8.659	2.685	5.625	8.659
Participant 10	1.868	3.778	9.016	1.887	3.782	9.187	2.05	4.038	9.26
Participant 11	2.698	4.631	12.979	2.714	4.983	10.648	2.834	5.107	12.561
Participant 12	2.509	4.222	5.763	2.497	4.264	5.763	2.488	4.296	5.815
Participant 13	3.127	8.029	12.759	3.18	8.026	13.474	3.18	8.054	13.69
Participant 14	1.376	5.069	7.954	1.342	5.052	7.904	1.399	5.104	8.009
Participant 15	1.586	3.74	7.714	1.582	3.81	7.602	1.586	3.831	7.714
HNR
	Rater 1			Rater 2			Rater 3
	LOCAL HQ	LOCAL SQ	ONLINE	LOCAL HQ	LOCAL SQ	ONLINE	LOCAL HQ	LOCAL SQ	ONLINE
Participant 1	23.505	13.784	11.723	23.391	13.285	10.731	23.505	13.931	12.171
Participant 2	21.881	17.973	16.531	21.914	17.965	16.688	21.88	17.943	16.558
Participant 3	20.911	19.403	13.748	20.882	19.403	14.387	20.875	19.403	13.828
Participant 4	20.909	18.678	14.697	20.912	18.68	14.72	20.914	18.68	14.828
Participant 5	24.852	18.85	16.102	22.236	19.579	17.177	21.598	18.534	16.102
Participant 6	20.516	16.461	16.002	20.539	16.46	15.923	20.512	16.461	15.922
Participant 7	22.367	22.145	20.008	22.416	22.134	20.234	22.379	22.121	20.17
Participant 8	21.366	15.878	8.452	21.39	15.874	9.057	21.384	15.86	9.053
Participant 9	21.093	19.524	18.323	21.254	20.311	18.353	21.074	19.692	18.353
Participant 10	22.997	20.3	16.911	20.485	19.841	17.12	20.362	19.115	16.487
Participant 11	17.965	17.557	13.314	17.911	17.132	13.394	17.387	16.845	12.785
Participant 12	18.008	12.482	14.75	18.423	12.695	14.75	17.997	12.313	14.381
Participant 13	17.861	14.76	7.786	17.847	14.704	8.087	17.846	14.624	7.986
Participant 14	22.69	18.258	15.972	22.793	18.865	16.241	22.43	18.561	15.854
Participant 15	21.711	17.29	15.477	21.951	17.53	15.471	21.705	17.46	15.481
SD f0 /a/
	Rater 1			Rater 2			Rater 3
	LOCAL HQ	LOCAL SQ	ONLINE	LOCAL HQ	LOCAL SQ	ONLINE	LOCAL HQ	LOCAL SQ	ONLINE
Participant 1	4.43	53.115	52.88	2.97	1.701	2.18	4.31	32.012	53.13
Participant 2	4.75	4.77	4.25	4.74	4.722	3.3	4.75	4.73	4.25
Participant 3	2.44	2.32	2.62	2.66	2.319	1.89	2.66	2.32	2.61
Participant 4	2.38	2.243	2.5	2.38	2.242	2.49	2.38	2.242	2.46
Participant 5	24.53	4.995	5.64	3.57	3.471	3.82	5.63	5.477	5.65
Participant 6	1.18	1.108	1.07	1.18	1.106	1.08	1.18	1.108	1.08
Participant 7	4.4	4.233	4.51	4.39	4.249	4.27	4.39	4.267	4.3
Participant 8	1.18	1.083	1.1	1.18	1.072	1.13	1.18	1.075	1.14
Participant 9	10.96	11.151	9.51	9.54	9.404	9.49	11.01	10.848	9.49
Participant 10	2.14	2.307	2.94	1.65	1.363	1.2	4.31	4.552	4.54
Participant 11	2.59	2.107	2.74	2.61	3.393	2.71	6.52	7.487	5.93
Participant 12	1.04	0.972	0.93	0.81	0.742	0.93	1.04	1.068	1.03
Participant 13	2.48	1.532	1.54	2.59	1.544	1.55	2.59	1.555	1.57
Participant 14	3.86	3.524	3.59	3.27	3.205	3.01	4.39	4.116	4.34
Participant 15	1.9	1.899	1.46	1.51	1.453	1.46	1.9	1.577	1.46
SD f0 sentence
	Rater 1			Rater 2			Rater 3
	LOCAL HQ	LOCAL SQ	ONLINE	LOCAL HQ	LOCAL SQ	ONLINE	LOCAL HQ	LOCAL SQ	ONLINE
Participant 1	53.56	37.58	32.798	30.75	37.62	29.023	36.94	37.58	32.798
Participant 2	21.61	21.06	41.198	21.14	20.65	17.347	21.7	20.97	16.961
Participant 3	64.52	31.07	32.24	34.67	27.53	31.908	34.85	31.07	32.283
Participant 4	33.23	32.09	68.018	22.12	22.9	35.134	41.21	27.76	34.014
Participant 5	30.02	32.62	37.122	28.02	31.88	31.167	28.02	32.74	43.782
Participant 6	20.58	22.88	20.762	19.83	19.86	20.213	21.16	22.85	20.84
Participant 7	30.13	28.89	28.007	28.03	27.08	25.739	30.52	28.57	27.976
Participant 8	12.99	10.6	6.338	11.84	9.59	6.55	14.76	10.6	6.55
Participant 9	50.48	34.43	44.566	34.61	32.71	33.898	27.69	34.4	34.006
Participant 10	35.28	31.87	35.043	33.51	31.49	30.961	35.28	31.43	30.571
Participant 11	40.46	43.01	49.208	40.83	37.68	37.58	41.03	44.81	63.103
Participant 12	22.61	22.21	22.078	22.98	22.68	22.365	22.61	22.04	22.078
Participant 13	20.9	23.37	3.515	20.97	19.33	9.429	25.05	23.39	9.429
Participant 14	32.37	30.53	23.327	29.97	27.99	27.173	32.6	30.1	28.478
Participant 15	23.68	23.66	64.807	23.14	23.32	19.375	24.55	23.66	19.375
CPPs /a/
	Rater 1			Rater 2			Rater 3
	LOCAL HQ	LOCAL SQ	ONLINE	LOCAL HQ	LOCAL SQ	ONLINE	LOCAL HQ	LOCAL SQ	ONLINE
Participant 1	13.728	13.222	11.501	13.74	13.265	11.524	13.75	13.242	11.511
Participant 2	22.451	19.628	16.374	22.455	19.807	16.879	22.458	19.791	16.29
Participant 3	21.703	17.829	13.921	21.67	17.818	14.375	21.652	17.852	14.006
Participant 4	20.954	15.791	12.421	20.935	15.803	13.902	20.903	15.794	13.961
Participant 5	17.819	15.735	13.134	17.846	15.961	13.362	17.824	15.647	13.16
Participant 6	21.409	18.593	16.312	21.385	18.569	16.329	21.422	18.573	16.302
Participant 7	13.386	11.051	9.501	13.339	11.055	9.434	13.349	11.065	9.508
Participant 8	20.479	18.134	15.875	20.498	18.245	15.903	20.487	18.272	15.906
Participant 9	11.971	10.188	9.051	12.479	10.671	9.026	11.977	10.23	9.04
Participant 10	18.912	17.032	14.991	18.953	17.216	15.014	18.684	16.749	14.601
Participant 11	16.422	14.41	13.163	16.447	14.488	13.126	16.338	14.262	13.183
Participant 12	19.786	19.426	17.964	19.912	19.466	17.982	19.735	19.333	17.808
Participant 13	21.773	18.849	15.848	21.774	18.827	15.855	21.782	18.776	15.815
Participant 14	16.552	13.389	11.169	16.453	13.369	11.245	16.567	13.436	11.176
Participant 15	20.4	18.231	15.335	20.451	18.398	15.337	20.414	18.388	15.33
CPPs sentence
	Rater 1			Rater 2			Rater 3
	LOCAL HQ	LOCAL SQ	ONLINE	LOCAL HQ	LOCAL SQ	ONLINE	LOCAL HQ	LOCAL SQ	ONLINE
Participant 1	13.728	13.222	11.501	13.74	13.242	11.524	13.75	13.242	11.511
Participant 2	22.451	19.576	16.374	22.455	19.807	16.879	22.434	19.791	16.344
Participant 3	21.703	17.829	13.921	21.67	17.83	14.375	21.669	17.847	14.006
Participant 4	20.923	15.791	13.783	20.935	15.803	13.902	20.903	15.765	13.934
Participant 5	17.819	15.735	13.187	17.846	15.961	13.362	17.824	15.647	13.16
Participant 6	21.409	18.593	16.312	21.385	18.569	16.329	21.422	18.573	16.302
Participant 7	13.386	11.051	9.501	13.339	11.052	9.434	13.349	11.065	9.494
Participant 8	20.479	18.134	15.875	20.498	18.245	15.903	20.226	18.263	15.91
Participant 9	12.404	10.188	9.051	12.754	10.671	9.026	12.273	10.23	9.034
Participant 10	18.912	17.032	15.064	18.953	17.216	14.978	18.684	16.749	14.601
Participant 11	16.422	14.41	13.163	16.479	14.47	13.126	16.338	14.262	13.183
Participant 12	19.786	19.426	17.964	19.912	19.466	17.982	19.735	19.333	17.808
Participant 13	21.841	18.849	15.71	21.774	18.827	15.855	21.782	18.776	15.808
Participant 14	16.552	13.389	11.169	16.451	13.369	11.16	16.567	13.433	11.176
Participant 15	20.4	18.231	15.39	20.451	18.398	15.337	20.414	18.349	15.33
Rate sentence
	Rater 1			Rater 2			Rater 3
	LOCAL HQ	LOCAL SQ	ONLINE	LOCAL HQ	LOCAL SQ	ONLINE	LOCAL HQ	LOCAL SQ	ONLINE
Participant 1	6.441	6.286	5.488	6.901	6.638	6.416	6.475	5.656	5.131
Participant 2	4.884	5.01	5.267	5.027	5.031	5.034	4.835	4.406	4.45
Participant 3	6.209	4.98	5.092	6.346	6.433	6.28	5.645	4.282	4.798
Participant 4	6.801	7.025	6.701	7.436	7.535	7.329	7.339	6.501	6.144
Participant 5	3.972	3.808	3.661	3.945	3.789	3.801	3.734	3.502	3.603
Participant 6	7.332	7.067	7.799	7.939	7.886	8.289	7.151	5.994	6.383
Participant 7	5.411	5.27	5.176	5.379	5.314	5.382	5.21	4.821	4.745
Participant 8	6.631	5.812	6.388	6.703	6.759	6.458	6.361	5.426	5.531
Participant 9	4.476	4.605	4.757	4.659	4.632	4.694	4.523	3.957	3.669
Participant 10	6.904	6.315	7.171	7.088	6.942	7.21	6.995	6.009	6.158
Participant 11	6.102	5.731	5.612	6.071	6.141	6.176	6.018	4.96	4.989
Participant 12	6.919	6.884	7.166	7.353	7.177	7.348	6.912	6.251	6.724
Participant 13	6.925	6.545	6.699	7.02	6.985	6.433	6.606	5.345	4.841
Participant 14	4.38	4.34	5.202	4.504	4.457	4.752	4.277	4.191	4.368
Participant 15	7.117	7.04	7.118	7.15	7.076	7.628	6.883	6.642	6.718
Prosody
	Rater 1			Rater 2			Rater 3
	LOCAL HQ	LOCAL SQ	ONLINE	LOCAL HQ	LOCAL SQ	ONLINE	LOCAL HQ	LOCAL SQ	ONLINE
Participant 1	7.882	6.901	5.061	7.565	4.878	5.145		8.067	6.45
Participant 2	0.418	1.006		0.297	1.876		0.798	0.719	2.195
Participant 3	13.976	14.738	7.324	7.793	3.366	7.664	9.611	9.318	11.649
Participant 4	8.73	11.018	10.727	9.594	10.41	10.262	11.817	11.272	9.277
Participant 5	-0.462	-0.078	-2.687	-1.075	-0.574	-1.484	-0.135	1.603	-4.812
Participant 6	7.736	11.717	-0.986	6.009	4.739	6.373	5.465	12.539	6.568
Participant 7	6.518	6.496	8.058	4.79	5.512	6.733	7.486	11.028	11.198
Participant 8	1.574	3.219		0.745	1.611	4.018	2.001	4.028	16.456
Participant 9	7.651	6.923	15.416	7.856	5.085	7.881	7.607	7.491	9.363
Participant 10	3.726	2.936	3.027	3.074	2.115	2.753	3.591	4.404	6.16
Participant 11	2.436	-0.538	1.019	-4.203	-1.88	-2.545	4.506	3.211	2.463
Participant 12	11.99	0.787	8.203	9.371	7.848	5.294	9.404	8.397	7.228
Participant 13	5.812	7.657		5.371	4.244		7.078	10.397	0.643
Participant 14	-3.457	0.301	9.571	4.277	1.095	3.798	-4.133	0.214	4.511
Participant 15	0.699	6.318	16.283	0.564	0.774	-0.186	0.215	1.451	-2.738
Intelligibility
	Rater 1			Rater 2			Rater 3
	LOCAL HQ	LOCAL SQ	ONLINE	LOCAL HQ	LOCAL SQ	ONLINE	LOCAL HQ	LOCAL SQ	ONLINE
Participant 1	15	15	15	15	15	14	14	14	14
Participant 2	15	15	14	15	15	14	15	15	15
Participant 3	14	13	13	15	14	12	14	14	13
Participant 4	15	15	14	15	15	15	15	15	15
Participant 5	15	15	14	15	15	14	15	15	15
Participant 6	15	15	15	15	15	15	15	15	15
Participant 7	15	15	13	15	14	14	15	15	14
Participant 8	15	15	15	15	14	15	14	15	14
Participant 9	14	15	15	15	15	15	14	15	14
Participant 10	15	15	15	15	15	15	15	15	15
Participant 11	15	15	15	15	15	15	15	15	15
Participant 12	15	15	15	15	15	15	14	14	13
Participant 13	15	15	15	15	15	15	15	15	15
Participant 14	15	14	15	14	14	14	15	14	14
Participant 15	15	14	15	15	15	15	15	15	13
Articulation
	Rater 1			Rater 2			Rater 3
	LOCAL HQ	LOCAL SQ	ONLINE	LOCAL HQ	LOCAL SQ	ONLINE	LOCAL HQ	LOCAL SQ	ONLINE
Participant 1	0	0	1	0	0	0	0	0	0
Participant 2	1	1	1	1	1	1	1	6	1
Participant 3	0	0	1	0	1	2	0	2	0
Participant 4	0	0	0	0	0	0	0	0	2
Participant 5	0	0	0	0	0	2	0	0	0
Participant 6	0	1	0	0	0	0	0	0	0
Participant 7	0	3	3	0	1	2	0	2	3
Participant 8	1	1	8	1	1	5	1	1	6
Participant 9	2	2	2	2	2	4	1	4	2
Participant 10	0	0	0	0	0	1	0	0	2
Participant 11	0	0	3	0	0	3	0	0	1
Participant 12	0	2	1	0	1	0	0	1	0
Participant 13	0	0	0	0	0	0	0	0	0
Participant 14	2	5	4	1	1	4	2	3	3
Participant 15	5	5	6	5	5	8	5	5	3
